# Supplementary material for: Anion-Sensing Properties of Cyclopentaphenylalanine
Source: Molecules. 2022 Jun 18;27(12):3918. doi: 10.3390/molecules27123918 (PMC9228215; doi:10.3390/molecules27123918)
Supplement: Supplementary file 1 [file molecules-27-03918-s001.zip]

Archive with 1 entries (1 files):
- molecules-1778532-supplementary.pdf
